# Supplementary material for: Curcumin Treatment Identifies Therapeutic Targets within Biomarkers of Liver Colonization by Highly Invasive Mesothelioma Cells—Potential Links with Sarcomas
Source: Cancers (Basel). 2020 Nov 16;12(11):3384. doi: 10.3390/cancers12113384 (PMC7696465; doi:10.3390/cancers12113384)
Supplement: Supplementary file 1 [file cancers-12-03384-s001.zip]

Archive with 1 entries (1 files):
- cancers-965878-supplementary.pdf
